# Supplementary material for: Structural basis of the P4B ATPase lipid flippase activity
Source: Nat Commun. 2021 Oct 13;12:5963. doi: 10.1038/s41467-021-26273-0 (PMC8514546; doi:10.1038/s41467-021-26273-0)
Supplement: Supplementary file 3 — Source Data [file 41467_2021_26273_MOESM3_ESM.xlsx]

## Sheet: Sheet1
Figure 5A
							Growth relative to % Vehicle Control
Duramycin(µM)
	Neo1			neo1Δany1Δ			Neo1(Q193A)			Neo1(Q209G)			Neo1(S221A)			Neo1(S221L)			Neo1(Y222S)			Neo1(K236A)			Neo1(K236R)			Neo1(E237D)			Neo1(QR-AA)			Neo1(R247A)			Neo1(R247L)			Neo1(S452A)			Neo1(S452Q)			Neo1(T453S)			Neo1(P456A)
0	100	100	100	100	100	100	100	100	100	100	100	100	100	100	100	100	100	100	100	100	100	100	100	100	100	100	100	100	100	100	100	100	100	100	100	100	100	100	100	100	100	100	100	100	100	100	100	100	100
10	101.631	108.451	101.211	112.665	106.001	105.525	86.25	85.09	95.19	104.16	106.672	113.37	99.9249	105.865	97.3239	100.446	97.7239	107.803	89.8281	88.267	118.622	96.0784	91.6429	99.7823	94.0784	96.6429	94.7823	92.6647	93.0014	95.5249	101.631	108.451	101.211	91.456	94.177	98.198	94.56	98.177	92.198	95.7418	99.8571	128.022	111.426	93.7277	93.3878	98.251	93.4438	83.1608	97.6647
20	99.4326	110.6	102.778	30.0878	25.1919	24.6547	75.59	66.19	69.43	104.312	102.999	112.041	111.411	106.391	104.366	97.0982	88.9868	47.4333	107.307	95.6844	53.3163	90.1235	87.7143	107.983	81.1235	87.7143	87.9826	40.215	34.156	38.1978	79.4326	77.6004	72.7778	80.4569	84.686	81.56	82.4569	86.686	88.56	95.3297	98.5	126.141	111.927	104.775	89.2273	93.5361	85.3026	66.5977	38.1445
30	98.5816	98.0726	93.8034	14.8609	13.6078	13.3978	14.57	15.63	15.41	96.5204	108.021	92.5723	102.402	103.609	100.211	39.7321	39.6476	21.5606	99.0688	92.0432	20.8333	105.374	101.857	103.338	85.374	81.8571	83.3382	20.156	24.156	22.156	58.5816	58.0727	53.8034	46.2852	44.194	44.459	48.2852	56.194	40.459	97.1841	99.6429	131.513	107.423	76.7641	97.9198	108.365	102.738	55.2795	26.145
40	49.078	45.8858	32.9772	13.2504	12.4913	13.3287	9.02	10.11	9.28	23.9032	52.1739	18.8428	55.4054	48.797	53.8732	16.8155	16.0793	15.6058	19.6275	16.6554	15.7313	56.9354	44.8571	27.1408	46.9354	44.8571	27.1408	14.561	19.1456	14.1456	49.078	45.8858	32.9772	14.2202	20.916	25.645	24.2202	24.916	25.645	71.978	62.7857	89.8836	31.7765	49.0378	31.7236	45.8555	66.2824	11.4562	18.964
Papuamide A(µg/ml)
	Neo1			neo1Δany1Δ			Neo1(Q193A)			Neo1(Q209G)			Neo1(S221A)			Neo1(S221L)			Neo1(Y222S)			Neo1(K236A)			Neo1(K236R)			Neo1(E237D)			Neo1(QR-AA)			Neo1(R247A)			Neo1(R247L)			Neo1(S452A)			Neo1(S452Q)			Neo1(T453S)			Neo1(P456A)
0	100	100	100	100	100	100	100	100	100	100	100	100	100	100	100	100	100	100	100	100	100	100	100	100	100	100	100	100	100	100	100	100	100	100	100	100	100	100	100	100	100	100	100	100	100	100	100	100	100
0.5	107.368	111.507	107.919	101.083	101.77	106.435	86.25	85.09	95.19	104.517	104.381	100	101.076	99.1803	102.795	107.512	103.669	101.487	106.259	104.299	103.669	104.517	104.381	100	101.076	99.1803	102.795	92.6647	93.0014	95.5249	106.308	108.08	101.828	97.3666	101.101	111.548	102.042	110.817	99.9222	97.3684	111.507	107.919	92.562	102.56	101.231	107.439	107.439	111.507	97.6647
1	109.443	116.97	99.9224	100	102	108.729	107.512	103.669	101.487	103.249	111.145	107.507	115.066	107.452	106.444	113.145	104.45	102.156	102.036	105.279	104.45	103.249	111.145	107.507	115.066	107.452	106.444	104.517	104.381	100	104.05	109.192	101.125	91.8861	108.333	117.642	108.461	119.3	104.743	109.443	116.97	99.9224	107.663	106.973	108.785	116.484	116.484	116.97	101.076
1.5	104.102	113.742	111.801	42	43.4352	43.2091	113.145	104.45	102.156	116.323	96.2337	102.628	118.543	110.954	106.133	108.529	112.256	103.197	106.561	107.24	112.256	116.323	96.2337	102.628	118.543	110.954	106.133	83.2488	81.1453	87.5075	106.62	110.156	111.955	96.6548	117.217	117.482	106.71	123.113	117.341	104.102	113.742	111.801	102.93	90.3795	111.494	104.565	104.565	113.742	50.0662
2	108.823	117.964	96.1957	9.83333	11.1826	11.685	101.25	101.11	99.28	0.197133	0.3479	0.3129	118.957	101.639	114.208	101.017	117.408	105.502	119.517	105.882	117.408	90.8875	104.074	108.408	118.957	101.639	114.208	14.561	19.1456	14.1456	110.358	117.05	93.8115	98.9324	123.192	114.194	105.252	108.794	117.496	108.823	117.964	96.1957	0.1311	15.1986	18.0624	21.6906	18.268	24.13	18.964
Figure 5B
Duramycin(µM)
	Neo1			neo1Δany1Δ			Neo1(Q193A)			Neo1(S221L)			Neo1(R247A)			Neo1(R247L)
0	100	100	100	100	100	100	100	100	100	100	100	100	100	100	100	100	100	100
10	101.631	108.451	101.211	112.665	106.001	105.525	86.25	85.09	95.19	100.446	97.7239	107.803	91.456	94.177	98.198	94.56	98.177	92.198
20	99.4326	110.6	102.778	30.0878	25.1919	24.6547	75.59	66.19	69.43	97.0982	88.9868	47.4333	80.4569	84.686	81.56	82.4569	86.686	88.56
30	98.5816	98.0726	93.8034	14.8609	13.6078	13.3978	14.57	15.63	15.41	39.7321	39.6476	21.5606	46.2852	44.194	44.459	48.2852	56.194	40.459
40	49.078	45.8858	32.9772	13.2504	12.4913	13.3287	9.02	10.11	9.28	16.8155	16.0793	15.6058	14.2202	20.916	25.645	24.2202	24.916	25.645
50	20.922	20.5337	15.0997	14.2753	13.4682	12.6381	7.74	8.99	15	15.1786	15.7856	19.4045	10.0153	12.156	17.216	13.0153	14.156	17.216
Figure 5C
Papuamide A (µg/ml)	Neo1			neo1Δany1Δ			Neo1(Q193A)			Neo1(S221L)			Neo1(R247A)			Neo1(R247L)
0	100	100	100	100	100	100	100	100	100	100	100	100	100	100	100	100	100	100
2	96.9444	110.061	102.515	12.6291	10.3145	9.08611	109.85	88.9199	105.209	94.3982	95.0562	97.3666	97.668	99.3051	105.507	102.697	107.443	100.145
4	92.0139	98.9247	94.27	10.8271	9.06598	10.6232	109.85	95.0523	104.622	56.2453	56.03	48.9281	97.4623	92.9812	107.464	100.968	101.916	104.938
6	13.6806	11.4439	11.8638	10.272	11.0949	10.266	15.7143	11.4983	12.1057	26.9493	22.0225	15.3846	19.8217	13.6901	14.4927	15.4218	17.7598	13.0719
[truncated: 11 more columns]
